# Supplementary material for: Acetylcholine receptor based chemogenetics engineered for neuronal inhibition and seizure control assessed in mice
Source: Nat Commun. 2024 Jan 18;15:601. doi: 10.1038/s41467-024-44853-8 (PMC10796428; doi:10.1038/s41467-024-44853-8)
Supplement: Supplementary file 4 — Source Data [file 41467_2024_44853_MOESM4_ESM.xlsx]

## Sheet: Fig. 1e
	Left panel						Right panel
	Time (min)	Input resistance (MΩ)					Group	Animal	Cell	Input resistance (MΩ)
		Scramble mean	BARNI mean	Scramble SEM	BARNI SEM					Baseline	Drug	Wash
	0	231.924	197.338	18.2779	20.3936		BARNI	Coda-19	1	120.838	37.7972	55.7286
	0.0833333	229.326	196.743	17.4549	23.0503		BARNI	Coda-20	1	176.09	51.4419	139.594
	0.166667	229.506	190.892	16.7922	20.0452		BARNI	Coda-20	2	152.718	106.022	163.132
	0.25	225.456	191.445	16.9539	20.67		BARNI	Coda-20	3	154.916	61.8725	174.528
	0.333333	225.031	191.118	16.5595	24.4596		BARNI	Coda-20	4	120.026	83.7164	128.727
	0.416667	220.291	194.041	16.7666	25.2752		BARNI	Coda-24	1	135.109	77.528	71.7702
	0.5	221.142	195.6	17.1202	25.5873		BARNI	Coda-24	2	218.649	119.197	213.629
	0.583333	222.71	195.343	16.9832	25.5159		BARNI	Coda-24	3	101.428	42.1225	87.6823
	0.666667	223.41	190.623	15.8015	22.572		BARNI	Coda-25	2	132.363	63.101	75.8306
	0.75	220.629	191.225	17.0086	24.9067		BARNI	Coda-25	4	94.0775	43.0128	79.2688
	0.833333	224.72	189.334	18.4511	22.1404		BARNI	Coda-25	6	234.796	89.5658	NaN
	0.916667	220.858	190.194	17.4128	23.6735		BARNI	Coda-26	1	174.463	66.6942	142.476
	1	220.749	187.748	16.5951	21.5559		BARNI	Coda-26	3	72.8066	60.2755	79.2166
	1.08333	219.744	185.948	18.2892	21.1916		BARNI	Coda-49	1	342.924	123.651	290.297
	1.16667	218.927	189.488	16.669	22.124		BARNI	Coda-49	2	504.911	234.571	304.309
	1.25	219.069	187.855	17.293	22.4683		BARNI	Coda-49	3	253.271	56.8836	148.125
	1.33333	219.088	183.493	16.5505	20.4026		BARNI	Coda-50	1	164.711	48.6904	129.707
	1.41667	217.696	186.708	17.3314	21.843		BARNI	Coda-50	2	159.867	114.488	165.94
	1.5	219.236	189.195	17.7254	22.8536		BARNI	Coda-50	3	324.383	91.5794	239.754
	1.58333	218.878	190.17	17.708	22.8182		BARNI	Coda-59	1	218.147	106.34	336.753
	1.66667	216.077	184.729	18.105	19.8127		Scramble	Coda-20	6	399.684	382.694	375.721
	1.75	215.18	180.467	17.3495	19.2008		Scramble	Coda-24	4	157.987	142.002	127.85
	1.83333	212.796	172.83	17.1198	17.0978		Scramble	Coda-25	5	213.882	193.164	143.963
	1.91667	216.785	167.434	18.6387	16.6682		Scramble	Coda-26	2	195.827	181.755	163.612
	2	216.71	165.409	17.1985	20.1447		Scramble	Coda-34	2	172.802	179.183	170.178
	2.08333	218.575	154.901	18.3556	17.8269		Scramble	Coda-34	4	200.399	201.103	187.662
	2.16667	216.061	147.08	18.2227	16.8052		Scramble	Coda-35	2	252.134	254.053	193.873
	2.25	206.718	139.946	15.94	14.9158		Scramble	Coda-54	1	184.224	189.738	179.549
	2.33333	213.173	132.602	17.2456	15.3435		Scramble	Coda-55	1	142.525	73.9342	125.744
	2.41667	210.092	124.109	16.7887	13.6735		Scramble	Coda-55	2	172.385	167.757	172.023
	2.5	207.906	118.584	17.9477	13.3213		Scramble	Coda-55	3	254.05	246.088	211.749
	2.58333	206.63	113.054	18.3157	13.0556		Scramble	Coda-55	4	301.326	268.848	279.398
	2.66667	211.767	105.092	18.5688	12.4368		Scramble	Coda-56	1	278.405	286.518	NaN
	2.75	214.29	99.8874	19.1827	11.6655		Scramble	Coda-56	2	279.542	269.815	271.637
	2.83333	209.508	95.1996	18.8951	10.888		Scramble	Coda-56	3	152.347	145.599	137.157
	2.91667	209.775	93.8658	20.9726	10.7723		Scramble	Coda-56	4	235.822	231.185	220.782
	3	215.539	90.2548	20.2248	10.6139
	3.08333	214.703	89.5988	18.7537	10.8567
	3.16667	215.229	85.5825	17.5052	9.96084
	3.25	217.292	86.2507	19.1479	11.1598
	3.33333	215.03	84.6604	18.8022	11.2186
	3.41667	214.326	81.732	18.7636	9.71668
	3.5	217.68	80.7863	19.3503	9.24439
	3.58333	215.133	81.6902	18.57	9.62804
	3.66667	214.472	82.5663	18.3092	9.54776
	3.75	213.551	81.186	17.965	9.56171
	3.83333	215.476	82.0574	18.1681	9.71315
	3.91667	214.512	82.2708	18.2338	10.2101
	4	209.795	82.4554	18.2579	10.0305
	4.08333	211.798	81.5719	17.7433	9.54788
	4.16667	212.399	82.2284	18.42	10.5228
	4.25	215.188	82.9819	17.6896	10.3643
	4.33333	212.352	82.4457	18.6605	9.42208
	4.41667	212.947	84.0086	18.2245	9.38681
	4.5	212.754	85.2263	17.8224	9.53516
	4.58333	210.326	85.9748	17.348	10.1331
	4.66667	209.545	88.2604	16.9283	11.1955
	4.75	207.332	87.6509	15.5839	10.493
	4.83333	213.377	89.2796	17.3193	10.8112
	4.91667	209.397	89.2808	16.7474	10.0152
	5	208.49	89.6327	16.9702	10.6654
	5.08333	211.337	88.9004	16.4729	10.1823
	5.16667	211.526	89.5047	16.9025	10.3485
	5.25	211.751	91.8785	16.7018	11.049
	5.33333	211.101	88.2012	16.2472	10.4226
	5.41667	213.244	90.0091	16.5981	11.5713
	5.5	210.589	90.1176	16.4325	11.1573
	5.58333	212.221	93.6359	16.9552	10.5431
	5.66667	210.288	94.7131	16.3014	11.5196
	5.75	210.902	94.4234	17.1289	10.5576
	5.83333	207.67	94.7318	17.1021	11.2117
	5.91667	209.203	95.9849	17.2956	11.3254
	6	209.903	91.5953	16.9839	10.6747
	6.08333	207.614	97.5153	16.0464	11.493
	6.16667	208.662	99.2953	16.8044	12.3555
	6.25	210.41	101.023	17.2542	12.2198
	6.33333	209.148	101.396	16.595	12.1813
	6.41667	207.767	108.432	15.9907	15.8546
	6.5	211.02	98.9279	17.3181	12.8603
	6.58333	210.018	95.9687	17.0132	12.2952
	6.66667	209.929	96.239	17.1506	12.1858
	6.75	207.972	97.6123	16.0974	12.9976
	6.83333	209.52	103.171	17.0567	13.1485
	6.91667	208.431	104.438	16.6788	14.1003
	7	207.477	99.8369	16.9879	14.3532
	7.08333	208.955	104.11	16.8729	13.4992
	7.16667	208.811	110.72	16.3707	14.4699
	7.25	208.444	102.869	16.8255	13.464
	7.33333	209.867	103.723	17.1822	13.8593
	7.41667	209.822	104.129	18.2723	13.9953
	7.5	207.416	103.911	16.8073	14.4539
	7.58333	206.079	105.686	16.924	14.8233
	7.66667	207.489	105.707	17.2949	14.0814
	7.75	207.457	106.589	17.0237	13.7351
	7.83333	208.112	111.096	17.7901	13.8472
	7.91667	210.065	120.297	17.9187	15.3474
	8	207.364	119.713	16.7439	14.8689
	8.08333	208.646	120.367	16.7971	14.7167
	8.16667	210.241	114.188	17.4989	13.7742
	8.25	208.147	120.975	17.1683	15.0274
	8.33333	209.781	121.198	17.6421	14.7316
	8.41667	211.065	119.564	17.7832	14.8399
	8.5	208.645	136.068	17.1706	25.9493
	8.58333	204.379	120.79	16.6654	14.6366
	8.66667	204.965	119.823	15.7425	15.1324
	8.75	208.942	126.09	15.8713	15.6688
	8.83333	207.281	123.613	16.9082	15.3959
	8.91667	207.531	127.127	16.1726	14.9596
	9	207.86	129.243	16.3628	16.1715
	9.08333	210.738	134.25	16.5273	16.1175
	9.16667	201.196	136.731	15.0037	17.2287
	9.25	207.087	136.824	16.6218	16.982
	9.33333	202.243	131.109	16.2434	17.0154
	9.41667	200.904	134.798	16.6408	16.5386
	9.5	203.411	135.339	16.8785	17.0069
	9.58333	203.004	134.998	16.7284	16.7067
	9.66667	201.333	137.04	16.1478	17.2241
	9.75	197.162	139.693	18.3861	17.0355
	9.83333	203.116	136.494	16.8936	17.1715
	9.91667	203.987	139.655	17.4662	17.5553
	10	205.072	135.639	17.3326	17.5151
	10.0833	203.634	141.213	17.217	17.1124
	10.1667	202.504	141.958	17.881	17.1841
	10.25	204.838	144.423	16.7881	19.0164
	10.3333	203.981	148.274	16.7651	18.1535
	10.4167	201.547	146.352	17.1556	17.7318
	10.5	201.209	148.603	16.9429	17.8955
	10.5833	204.204	141.399	17.9247	17.0508
	10.6667	202.629	138.76	16.1878	17.164
	10.75	201.15	140.874	16.4806	17.041
	10.8333	203.307	140.245	17.1157	17.2295
	10.9167	202.28	141.415	16.5809	16.8101
	11	203.433	142.327	17.0565	17.13
	11.0833	204.275	142.839	17.4267	16.6606
	11.1667	205.636	144.092	16.9749	16.8071
	11.25	200.27	143.007	17.2739	17.5371
	11.3333	205.119	144.19	16.4937	18.0469
	11.4167	205.127	144.411	16.4365	18.1377
	11.5	202.095	144.904	15.8656	18.8016
	11.5833	200.017	154.085	13.8363	18.6722
	11.6667	199.848	152.333	16.3891	18.3057
	11.75	196.712	152.385	17.6075	18.6647
	11.8333	195.588	150.936	14.4605	17.6124
	11.9167	199.434	154.562	17.2893	18.4094
	12	198.972	150.931	16.3875	18.4678
	12.0833	200.41	148.831	16.5334	18.9361
	12.1667	199.802	152.551	15.599	18.0777
	12.25	200.425	151.116	17.4369	18.134
	12.3333	196.974	150.748	16.2317	18.5552
	12.4167	196.59	151.874	17.6938	18.2758
	12.5	193.804	152.312	18.8399	18.3664
	12.5833	199.111	147.424	17.7267	18.1275
	12.6667	193.444	171.697	18.9385	21.717
	12.75	194.232	169.664	19.1897	21.1143
	12.8333	193.831	168.112	19.3	20.2711
	12.9167	195.521	169.973	18.6066	20.3735
	13	195.747	163.385	19.1792	20.0154
	13.0833	211.414	164.122	18.1028	19.4344
	13.1667	196.623	164.974	18.2584	19.5721
	13.25	187.899	165.564	21.9407	19.1386
	13.3333	192.867	165.304	20.3505	19.5264
	13.4167	203.264	166.855	18.0067	19.6399
	13.5	193.781	166.275	18.6333	19.1715
	13.5833	200.546	166.633	16.3917	19.861
	13.6667	201.439	168.312	16.8852	19.9069
	13.75	202.555	157.111	17.1268	20.0341
	13.8333	191.817	156.916	18.4961	19.6405
	13.9167	198.694	164.355	17.625	19.0537
	14	200.026	164.636	18.3269	19.499
	14.0833	197.797	165.987	18.3481	20.4174
	14.1667	195.014	167.175	18.1753	20.8427
	14.25	197.478	166.037	19.5705	19.9802
	14.3333	195.788	166.609	19.1575	19.9239
	14.4167	188.929	164.402	17.8665	18.6522
	14.5	196.876	166.042	18.7668	18.9104
	14.5833	196.243	178.665	19.1492	20.4122
	14.6667	191.16	178.905	21.3611	21.6023
	14.75	199.516	179.843	19.7869	20.9939
	14.8333	200.964	176.25	20.56	22.3411
	14.9167	199.185	185.78	20.9861	23.6356
	15	178.42	198.134	14.4781	28.7175
	15.0833	182.734	197.007	14.5461	28.9799
	15.1667	183.632	194.694	14.9607	26.0682
	15.25	185.193	198.504	15.121	28.3085
	15.3333	189.847	193.147	17.47	27.7078
	15.4167	182.022	203.703	15.3265	31.0254
	15.5	182.033	198.814	14.8672	28.7494
	15.5833	182.992	201.018	15.1105	29.6405
	15.6667	183.716	202.375	15.3596	28.7907
	15.75	186.172	201.723	15.7874	28.5294
	15.8333	184.819	199.114	15.2106	28.5067
	15.9167	176.281	199.396	14.8726	29.3049
	16	178.035	200.947	15.4847	29.4988
	16.0833	179.512	201.45	15.8005	29.3529
	16.1667	181.302	196.831	15.8478	28.5901
	16.25	179.353	199.27	14.4547	28.3758
	16.3333	178.214	196.559	14.3257	29.1861
	16.4167	180.542	200.962	14.0544	28.9276
	16.5	185.007	198.309	14.0497	29.1106
	16.5833	183.046	202.638	13.3751	29.6202
	16.6667	185.441	202.484	13.5836	29.7271
	16.75	188.226	184.15	15.0053	27.0917
	16.8333	185.872	187.9	15.0794	28.0804
	16.9167	186.536	181.074	15.0546	26.0427

## Sheet: Fig. 1g
	Left panel						Right panel
	Time (min)	Rheobase (pA)					Group	Animal	Cell	Rheobase (pA)
		Scramble mean	BARNI mean	Scramble SEM	BARNI SEM					Baseline	Drug	Wash
	0	69.4006	147.204	11.4382	21.3016		BARNI	Coda-19	1	144.714	500	500
	0.083	70.6893	147.636	12.1054	20.3749		BARNI	Coda-20	1	254.312	500	500
	0.167	75.034	152.744	8.72859	20.0627		BARNI	Coda-20	2	134.533	166.621	124.733
	0.25	67.0628	146.058	15.6715	18.758		BARNI	Coda-20	3	228.802	476.346	400.214
	0.333	78.7694	146.847	7.8685	20.6433		BARNI	Coda-20	4	143.694	191.701	124.301
	0.417	77.3329	149.332	7.65537	21.8734		BARNI	Coda-24	1	100.956	495.806	500
	0.5	77.5992	134.53	7.79894	23.2557		BARNI	Coda-24	2	42.7515	91.5545	44.6538
	0.583	80.1401	151.117	7.58022	22.2194		BARNI	Coda-24	3	132.887	500	500
	0.667	81.469	153.871	7.73939	24.1926		BARNI	Coda-25	2	277.96	500	392.863
	0.75	79.5567	152.116	7.47774	22.111		BARNI	Coda-25	4	332.317	500	412.428
	0.833	83.2137	154.789	8.89514	21.8236		BARNI	Coda-25	6	76.1732	165.913	NaN
	0.917	71.2375	153.778	16.4736	22.9366		BARNI	Coda-26	1	85.8083	500	113.561
	1	69.4589	151.861	11.3646	20.7641		BARNI	Coda-26	3	339.151	461.02	256.782
	1.083	86.1416	147.766	9.92171	26.2796		BARNI	Coda-49	1	53.3781	467.995	57.7663
	1.167	81.4095	160.318	7.53767	25.9029		BARNI	Coda-49	2	112.089	147.769	91.3742
	1.25	80.7036	157.331	8.27327	23.4172		BARNI	Coda-49	3	75.3715	346.977	141.683
	1.333	83.0526	130.121	8.43154	23.5466		BARNI	Coda-50	1	132.467	500	447.565
	1.417	82.5943	147.57	8.34685	24.3915		BARNI	Coda-50	2	109.396	139.426	73.3597
	1.5	83.351	152.74	8.29894	23.643		BARNI	Coda-59	1	57.4432	186.149	32.4376
	1.583	83.7845	163.254	8.7624	25.7246		Scramble	Coda-20	6	33.5916	28.0591	27.3016
	1.667	86.2726	151.293	8.2651	27.257		Scramble	Coda-24	4	95.4001	114.434	117.902
	1.75	84.2417	165.613	8.48503	26.4074		Scramble	Coda-25	5	98.9684	101.452	3.67068
	1.833	85.2659	177.13	9.39662	25.8096		Scramble	Coda-26	2	118.342	138.471	168.283
	1.917	76.9148	186.154	13.9112	30.9802		Scramble	Coda-34	2	54.663	50.0458	59.2853
	2	85.896	202.655	9.58101	32.9104		Scramble	Coda-34	4	69.9723	58.6812	58.8539
	2.083	84.9279	219.87	9.76335	36.7614		Scramble	Coda-35	2	61.5627	64.4033	75.0221
	2.167	86.9665	200.747	10.2368	31.0665		Scramble	Coda-54	1	106.288	104.223	109.8
	2.25	83.1336	217.178	10.8945	39.4777		Scramble	Coda-55	1	116.362	193.469	140.655
	2.333	83.9963	238.722	13.9973	36.8508		Scramble	Coda-55	2	119.776	123.383	114.085
	2.417	86.3439	244.092	14.8428	35.0115		Scramble	Coda-55	3	67.1772	84.2906	95.8469
	2.5	85.9411	254.839	17.1007	35.9094		Scramble	Coda-55	4	79.4381	119.698	121.775
	2.583	87.5794	265.492	16.7418	38.9274		Scramble	Coda-56	1	84.5069	81.7893	500
	2.667	88.3382	301.052	16.5584	38.6575		Scramble	Coda-56	2	48.6869	57.9057	61.3659
	2.75	89.3823	300.373	16.8107	39.6936		Scramble	Coda-56	3	89.7856	108.698	113.933
	2.833	89.8107	331.385	15.5147	39.2189		Scramble	Coda-56	4	-29.1796	57.5541	78.1899
	2.917	89.5272	327.995	17.3299	39.6881
	3	98.7324	358.403	16.6731	40.2967
	3.083	94.3332	365.486	14.2597	36.8344
	3.167	97.0306	354.557	14.2817	38.6091
	3.25	95.9629	363.493	12.8489	37.9797
	3.333	93.0728	348.383	11.9659	38.6567
	3.417	92.4149	361.74	10.994	38.1997
	3.5	92.7405	359.747	10.8767	38.0556
	3.583	91.4734	385.364	10.7553	37.0978
	3.667	92.2066	354.715	10.3717	39.2069
	3.75	92.7265	359.004	10.5985	38.7248
	3.833	91.4321	359.704	9.82986	38.7001
	3.917	92.9343	364.451	10.9004	38.5172
	4	90.422	367.781	9.56549	38.0938
	4.083	94.8719	363.374	9.63	38.5996
	4.167	91.6982	364.601	9.56257	38.0148
	4.25	92.1695	367.749	10.777	38.6867
	4.333	91.9594	342.671	9.25101	39.4508
	4.417	93.6655	354.936	10.3389	41.782
	4.5	92.3105	341.949	10.4373	39.3187
	4.583	92.062	357.453	10.124	40.7897
	4.667	92.4677	349.161	9.52167	41.0595
	4.75	92.7383	354.152	9.04652	41.6422
	4.833	94.6875	338.808	8.81754	39.5501
	4.917	88.4928	349.111	8.37025	41.5141
	5	90.1392	346.028	7.9302	41.598
	5.083	90.2757	342.167	7.89875	43.3519
	5.167	87.3669	347.998	8.46984	41.7371
	5.25	86.1457	349.408	8.18417	42.2002
	5.333	85.9001	337.568	9.28774	41.2667
	5.417	87.6332	343.631	8.80296	42.2496
	5.5	87.9811	320.746	8.46013	40.7227
	5.583	88.8347	342.04	8.147	43.2729
	5.667	88.3013	340.064	7.96225	42.7121
	5.75	89.3153	339.159	7.78924	43.9974
	5.833	90.6107	338.428	7.77313	43.6755
	5.917	90.2418	335.909	8.02648	45.0098
	6	91.7086	326.035	8.37992	43.3505
	6.083	92.9379	357.987	8.43783	42.7248
	6.167	92.2585	338.963	7.8585	43.7576
	6.25	91.5392	337.582	7.77325	43.4408
	6.333	91.6615	322.35	7.78653	42.6779
	6.417	92.7435	313.344	9.27091	41.5087
	6.5	91.4906	333.547	8.46458	43.0252
	6.583	90.7628	336.847	8.04386	43.636
	6.667	88.8903	338.16	8.03592	44.3919
	6.75	90.9883	342.757	8.61347	42.3415
	6.833	91.5014	356.062	8.60287	42.9403
	6.917	90.1658	348.256	8.81553	44.6529
	7	90.5146	316.564	8.37891	43.2321
	7.083	86.6297	339.067	8.34199	45.4308
	7.167	91.8676	316.155	8.89695	44.6689
	7.25	91.3344	348.044	8.91179	44.4683
	7.333	94.3558	345.739	9.20079	44.8925
	7.417	93.3269	349.766	8.9243	44.2858
	7.5	92.1587	328.857	9.40202	44.3278
	7.583	90.2162	342.367	8.89658	45.1697
	7.667	91.1932	293.331	8.64746	47.979
	7.75	91.6399	315.337	9.27313	42.2804
	7.833	90.1894	297.246	8.54984	45.661
	7.917	87.2225	336.87	8.84016	43.068
	8	88.7742	295.066	7.81426	43.3265
	8.083	88.4512	300.199	8.59593	44.9434
	8.167	88.0837	291.525	8.81451	43.0439
	8.25	89.9887	271.501	8.49425	43.9532
	8.333	88.8428	314.031	8.67765	46.0248
	8.417	88.7593	328.449	8.03123	44.2133
	8.5	92.2895	291.047	8.5137	42.5524
	8.583	79.5884	293.445	15.4186	42.2555
	8.667	90.8339	285.083	8.54865	41.8546
	8.75	89.7699	272.781	8.62541	40.9072
	8.833	90.7969	273.815	8.15755	42.4364
	8.917	89.2521	239.71	8.51744	46.8116
	9	87.4006	282.866	9.12402	43.3657
	9.083	86.2369	257.6	9.36934	45.0293
	9.167	80.7263	261.355	11.1305	44.7721
	9.25	76.3877	254.561	15.1338	43.9892
	9.333	115.751	270.784	29.1689	44.3513
	9.417	116.317	261.347	29.0077	46.3214
	9.5	114.787	266.183	29.3061	43.9526
	9.583	116.317	266.854	28.9925	45.2326
	9.667	117.473	263.584	28.9374	44.8809
	9.75	120.054	265.233	28.5959	44.9098
	9.833	115.785	278.966	29.0467	46.2341
	9.917	117.577	281.815	28.7632	46.425
	10	120.701	269.6	28.6403	45.7106
	10.083	121.633	258.568	28.6327	45.556
	10.167	120.09	259.65	28.5488	45.2951
	10.25	116.654	226.694	28.8126	41.3082
	10.333	119.168	244.051	28.7029	45.2342
	10.417	121.521	224.161	28.6084	40.1666
	10.5	120.286	249.583	28.8061	45.8357
	10.583	120.98	224.448	28.6499	42.6671
	10.667	120.002	223.052	28.7129	42.5769
	10.75	120.599	240.527	28.6753	45.5105
	10.833	119.853	257.373	28.5443	47.8803
	10.917	85.8184	234.236	9.47204	45.3901
	11	90.9903	243.99	9.34534	45.8822
	11.083	84.6431	227.413	9.03743	42.1873
	11.167	85.4125	224.305	9.68762	42.3564
	11.25	83.5793	242.327	9.75172	45.6081
	11.333	86.4658	214.924	8.98295	42.2155
	11.417	89.1094	223.038	9.48148	42.369
	11.5	87.5082	251.181	9.1769	48.5835
	11.583	85.843	212.012	9.03742	45.2011
	11.667	87.3604	217.754	10.9129	45.1176
	11.75	84.966	236.633	10.8666	48.0374
	11.833	85.2145	234.453	11.4461	48.3891
	11.917	83.9012	235.975	10.5545	48.909
	12	84.9764	234.858	10.6942	45.7572
	12.083	87.2755	210.653	10.5043	42.1001
	12.167	87.7424	234.462	10.1684	46.0386
	12.25	86.5817	253.137	10.6258	48.0629
	12.333	85.8255	247.966	11.1973	49.0695
	12.417	94.2072	248.189	14.3092	49.1662
	12.5	81.4364	247.951	14.075	48.7564
	12.583	111.338	248.306	30.4518	49.0313
	12.667	91.0245	230.036	14.7421	49.0045
	12.75	85.1783	231.089	13.2168	48.8338
	12.833	87.5801	228.895	11.9975	49.4799
	12.917	86.1271	227.92	12.205	49.5797
	13	87.4575	247.909	13.5595	49.4987
	13.083	86.1137	230.12	12.0376	46.4703
	13.167	79.8016	209	11.3224	42.6594
	13.25	79.4226	201.12	14.4769	38.2275
	13.333	85.84	230.252	10.9239	45.8957
	13.417	86.2331	245.615	12.3638	49.2572
	13.5	87.8384	230.162	11.3985	46.2043
	13.583	92.6351	211.607	10.5494	42.1814
	13.667	88.8719	226.986	9.65721	46.5889
	13.75	91.4826	247.586	11.7982	49.1119
	13.833	90.3893	241.958	11.461	49.8919
	13.917	83.5472	202.538	11.6273	46.3625
	14	73.0226	227.157	18.3713	50.1233
	14.083	83.368	224.239	11.0043	49.5046
	14.167	84.7777	205.427	10.6115	45.7079
	14.25	83.6519	226.282	11.884	49.8192
	14.333	86.5475	225.375	11.6572	49.7994
	14.417	84.4932	222.047	11.8295	46.9077
	14.5	94.0812	239.027	14.8673	49.9934
	14.583	95.4475	241.698	15.2537	50.2822
	14.667	79.5552	242.468	18.9158	49.4905
	14.75	97.1476	238.635	11.3861	50.4982
	14.833	123.241	220.245	30.7333	46.9902
	14.917	96.2722	218.934	12.6974	50.4335
	15	103.673	191.974	12.907	56.8169
	15.083	107.773	189.547	13.2083	55.9959
	15.167	114.772	180.557	16.8545	57.6939
	15.25	112.323	184.441	15.1039	56.051
	15.333	105.474	185.644	14.9493	55.8877
	15.417	106.516	186.502	12.7128	56.1186
	15.5	109.039	190.349	14.7037	55.4456
	15.583	105.555	187.121	15.0062	56.1178
	15.667	112.617	188.015	16.0284	55.9101
	15.75	109.461	185.634	13.4015	56.173
	15.833	113.183	187.55	17.8141	56.3397
	15.917	107.073	189.435	14.1682	57.1766
	16	111.455	164.387	17.1035	48.2037
	16.083	102.079	166.306	17.4517	47.0163
	16.167	98.345	206.552	18.395	58.5568
	16.25	106.554	156.618	14.849	47.6555
	16.333	102.215	189.041	9.59456	54.9075
	16.417	101.008	185.505	8.57091	55.4652
	16.5	103.866	155.975	9.09227	46.0782
	16.583	104.353	184.138	8.93211	55.6275
	16.667	99.2637	188.188	8.94574	55.1492
	16.75	100.765	154.239	9.00315	47.7647
	16.833	97.4212	223.18	9.5429	61.2189
	16.917	100.684	225.19	9.64565	62.5318

## Sheet: Fig. 1h
	Left panel						Right panel
	Time (min)	AP count (% baseline)					Group	Animal	Cell	AP count (% baseline)
		Scramble mean	BARNI mean	Scramble SEM	BARNI SEM					Baseline	Drug	Wash
	0	103.756	95.643	2.55724	25.8076		BARNI	Coda-19	1	100	0	0
	0.083	99.7281	80.9761	2.04194	19.1153		BARNI	Coda-20	1	100	0	0
	0.167	101.867	115.099	1.25168	10.7668		BARNI	Coda-20	2	100	93.1522	107.248
	0.25	104.333	130.072	1.33026	35.4746		BARNI	Coda-20	3	100	3.52294	5.87156
	0.333	99.8371	116.865	3.18861	24.6034		BARNI	Coda-20	4	100	88.6316	66.4035
	0.417	102.236	129.404	1.85968	27.7785		BARNI	Coda-24	1	100	0.242424	0
	0.5	99.1164	82.3864	3.4756	19.6037		BARNI	Coda-24	2	100	33.7864	62.344
	0.583	99.3362	72.1867	1.82624	17.826		BARNI	Coda-24	3	100	0	0
	0.667	98.5706	110.148	0.976344	38.9259		BARNI	Coda-25	2	100	0	29.5168
	0.75	99.8449	130.333	1.11931	35.4073		BARNI	Coda-25	4	100	0	17.6292
	0.833	95.4896	76.8929	2.69186	17.8559		BARNI	Coda-25	6	100	53.3097	0
	0.917	97.5597	73.3137	1.28088	18.3087		BARNI	Coda-26	1	100	0	73.4286
	1	98.3253	86.6803	2.42921	7.13906		BARNI	Coda-26	3	100	21.2093	148.173
	1.083	93.1932	112.255	4.60977	46.4485		BARNI	Coda-49	1	100	2.76923	185.714
	1.167	99.3969	112.03	2.41516	27.8388		BARNI	Coda-49	2	100	51.823	220.733
	1.25	101.467	114.804	1.56635	44.477		BARNI	Coda-49	3	100	17.4093	104.774
	1.333	100.671	79.5709	0.920582	18.7664		BARNI	Coda-50	1	100	0	3.90545
	1.417	99.5847	122.362	1.18591	48.3293		BARNI	Coda-50	2	100	26.3744	74.7989
	1.5	94.1083	121.546	3.53097	39.5121		BARNI	Coda-59	1	100	45.2414	103.125
	1.583	95.2666	116.503	1.89867	51.9897		Scramble	Coda-20	6	100	80.7464	83.7901
	1.667	94.6517	123.549	1.46951	56.0343		Scramble	Coda-24	4	100	84.5354	83.5396
	1.75	91.9672	119.165	3.07786	49.1178		Scramble	Coda-25	5	100	90.4523	127.268
	1.833	91.6397	113.416	5.85897	51.5233		Scramble	Coda-26	2	100	74.7907	85.7143
	1.917	88.2602	111.493	5.0346	52.0099		Scramble	Coda-34	2	100	69.3799	55.3337
	2	88.7689	116.154	4.10232	41.1931		Scramble	Coda-34	4	100	81.0323	63.4409
	2.083	87.891	86.1202	6.9111	40.4332		Scramble	Coda-35	2	100	85.1792	62.4277
	2.167	85.999	104.799	11.3804	46.091		Scramble	Coda-54	1	100	107.138	114.325
	2.25	89.2625	94.9358	17.8916	42.5223		Scramble	Coda-55	1	100	53.7248	18.7746
	2.333	87.9952	76.8748	18.2456	36.0197		Scramble	Coda-55	2	100	81.8497	65.6482
	2.417	86.7209	81.5784	19.7415	32.3451		Scramble	Coda-55	3	100	87.2645	91.2227
	2.5	85.843	76.1372	22.8885	19.8012		Scramble	Coda-55	4	100	88.7856	95.4767
	2.583	84.9679	38.9734	22.5249	19.5775		Scramble	Coda-56	1	100	102.311	0
	2.667	84.647	52.8224	21.1555	17.5727		Scramble	Coda-56	2	100	91.9095	99.7246
	2.75	81.962	47.5101	21.8844	15.9195		Scramble	Coda-56	3	100	96.7668	97.1702
	2.833	83.7418	35.995	20.7283	20.7261		Scramble	Coda-56	4	100	94.2026	79.012
	2.917	83.8781	38.9734	23.0774	19.5775
	3	68.4885	32.8039	14.7846	21.3459
	3.083	69.1368	35.8635	13.6541	20.2878
	3.167	72.2979	33.9642	14.929	22.3836
	3.25	75.9632	33.7089	12.4784	22.4608
	3.333	78.3235	39.8707	9.56574	19.7206
	3.417	79.5223	39.0519	7.28744	19.6716
	3.5	79.0474	36.5029	9.00723	20.2591
	3.583	77.5232	33.8301	8.56066	21.6889
	3.667	78.3946	34.0879	8.45737	21.9148
	3.75	74.8721	34.3406	9.68008	21.6081
	3.833	79.7713	37.9184	8.64923	21.2225
	3.917	81.7324	33.4459	8.23215	21.6288
	4	80.7483	37.6605	8.75232	20.9942
	4.083	82.1284	34.4721	7.41647	21.9793
	4.167	81.3665	34.3457	8.43095	22.1414
	4.25	80.8239	34.8588	9.53303	22.3163
	4.333	78.5308	41.7992	10.4471	20.8043
	4.417	80.7516	36.148	7.15399	23.4507
	4.5	80.9329	40.9753	7.85408	20.1324
	4.583	82.5281	35.7586	7.58726	22.8316
	4.667	85.6847	35.885	6.72228	22.6793
	4.75	79.5483	35.5008	8.48969	22.6074
	4.833	83.029	41.2784	7.95548	19.7508
	4.917	86.4804	35.7561	6.16945	22.5686
	5	85.3221	35.7561	5.67142	22.5686
	5.083	81.2558	36.6585	7.69131	23.3475
	5.167	84.1906	36.6559	6.89152	23.0875
	5.25	88.2152	37.9425	6.77607	23.9377
	5.333	84.4847	36.9111	6.94282	23.0594
	5.417	87.3471	37.5583	6.14368	23.8641
	5.5	82.9906	55.9276	9.36582	21.1296
	5.583	87.3067	37.5557	7.76241	23.6068
	5.667	85.7858	38.0662	7.02909	23.5629
	5.75	83.6063	37.4268	7.55106	23.4969
	5.833	79.6879	37.1638	9.51787	22.8167
	5.917	79.545	38.8397	9.63248	24.211
	6	79.035	38.3214	10.2833	23.5535
	6.083	79.1458	37.6795	11.7153	23.2417
	6.167	80.6687	38.7082	10.0314	23.8725
	6.25	75.6188	39.2239	13.3187	24.301
	6.333	83.1319	75.1889	10.9107	30.129
	6.417	81.4649	48.703	11.5769	19.9912
	6.5	77.3953	39.7344	13.4301	24.288
	6.583	78.236	40.3789	11.2482	24.8152
	6.667	82.0116	40.8946	9.35319	25.2408
	6.75	81.208	43.3096	11.223	23.5214
	6.833	82.6265	40.2474	10.6097	24.5011
	6.917	82.4113	40.8894	9.53562	24.8208
	7	76.2031	62.1893	12.7814	18.872
	7.083	79.7974	41.7867	10.3806	25.1609
	7.167	77.7996	69.1246	13.5033	20.7356
	7.25	75.3318	43.9705	13.2664	26.3456
	7.333	77.0744	44.2283	12.339	26.5459
	7.417	79.6884	42.9417	11.3147	25.7165
	7.5	83.3838	46.8985	10.0793	24.8229
	7.583	82.6533	44.7414	11.8511	26.7753
	7.667	86.3603	47.2853	9.61279	25.1215
	7.75	84.979	94.6843	10.2334	36.9897
	7.833	86.9029	50.2159	9.37515	24.0073
	7.917	86.7934	44.4784	8.6141	26.2783
	8	86.6844	51.5477	9.51138	24.3309
	8.083	86.9446	51.424	8.82691	24.5989
	8.167	81.4265	47.6694	11.409	25.2512
	8.25	86.5787	52.6761	9.30515	21.312
	8.333	87.0875	44.4758	8.51642	26.1504
	8.417	87.1631	44.9915	8.58517	26.5248
	8.5	86.2579	56.6303	8.08829	19.9992
	8.583	83.2814	89.7988	9.46603	31.9342
	8.667	79.7961	108.507	12.2267	37.9566
	8.75	87.4951	115.266	7.56434	34.2599
	8.833	85.2776	55.7572	9.44851	22.8688
	8.917	82.6905	91.5481	11.3804	22.7658
	9	87.6953	93.4141	10.2608	38.79
	9.083	85.8098	102.235	11.0153	34.4734
	9.167	86.5305	110.481	12.4351	46.8832
	9.25	80.2954	63.3318	16.8074	21.3949
	9.333	81.9406	82.8321	17.5676	21.189
	9.417	82.3728	92.3923	17.5644	13.5064
	9.5	78.9344	68.756	21.3245	18.2954
	9.583	76.1231	104.827	22.1332	41.6132
	9.667	77.3361	57.5517	23.915	23.669
	9.75	76.8526	122.58	22.1127	39.4002
	9.833	74.5335	102.662	20.3641	43.6071
	9.917	76.4248	109.339	20.1488	48.5953
	10	66.495	111.76	27.9491	46.6287
	10.083	75.7421	114.94	24.2434	44.5129
	10.167	70.4168	61.5033	25.5503	22.3627
	10.25	80.7745	94.4165	19.7246	31.862
	10.333	72.7403	126.713	25.7811	46.4557
	10.417	74.7708	59.9855	22.9229	24.8158
	10.5	79.4178	105.485	23.2316	43.5009
	10.583	82.6614	62.2742	22.8404	22.8051
	10.667	84.938	59.854	18.1618	24.6819
	10.75	78.2561	57.6995	23.0672	27.067
	10.833	71.5829	56.7945	23.3493	26.4485
	10.917	84.5666	116.095	16.6143	44.3789
	11	81.5124	61.3984	19.2483	25.6148
	11.083	82.1236	122.775	19.7932	49.6843
	11.167	84.911	60.6275	20.9201	25.1735
	11.25	85.2351	116.917	20.646	53.6539
	11.333	84.7395	60.6249	15.9807	25.1239
	11.417	84.778	62.911	17.0379	23.0602
	11.5	82.3838	57.5602	19.3002	26.8466
	11.583	84.956	101.857	19.3485	36.3344
	11.667	82.4333	102.246	23.283	36.3763
	11.75	86.2427	115.617	22.9507	53.7344
	11.833	86.8238	57.6891	23.6697	26.9206
	11.917	80.9476	117.809	24.2244	53.539
	12	87.3775	118.582	20.7466	53.4912
	12.083	81.676	122.286	25.1679	51.3959
	12.167	83.7428	107.022	24.9147	43.4439
	12.25	83.9196	111.894	24.3692	48.3905
	12.333	84.89	61.5437	27.8572	29.1128
	12.417	76.5394	108.172	29.3935	43.4362
	12.5	86.4096	60.5175	27.286	28.5355
	12.583	83.0991	119.864	31.0737	53.3946
	12.667	89.7475	114.21	27.1443	48.3023
	12.75	83.7494	119.477	21.6217	53.4189
	12.833	81.076	61.5437	27.4405	29.1128
	12.917	81.9441	84.538	28.7288	28.2478
	13	89.2003	67.5791	26.8794	27.1448
	13.083	89.1664	123.973	26.4469	58.8066
	13.167	91.1581	112.41	27.922	48.3639
	13.25	84.0558	119.45	26.6644	51.6362
	13.333	85.7985	113.057	26.6365	48.3444
	13.417	82.2154	117.806	25.8758	53.5375
	13.5	81.1595	57.2946	26.8392	26.7671
	13.583	79.428	117.419	24.7732	53.5692
	13.667	81.8573	117.548	25.8983	53.5583
	13.75	87.1413	112.155	26.6595	48.3729
	13.833	80.3939	124.486	27.1178	58.7557
	13.917	88.4157	129.316	25.1133	55.0566
	14	85.3681	118.319	24.5446	53.5004
	14.083	81.2528	123.842	22.0327	58.824
	14.167	79.8323	105.167	26.4707	34.0296
	14.25	80.341	59.3624	24.9993	27.8879
	14.333	79.9751	59.2283	25.1951	27.7968
	14.417	79.1005	127.669	26.808	56.7776
	14.5	74.144	59.8755	24.2029	28.173
	14.583	77.7349	117.422	24.7245	53.567
	14.667	64.4616	111.384	21.0549	48.4069
	14.75	62.285	130.145	26.4302	64.1892
	14.833	57.9761	111.129	30.0591	48.4212
	14.917	64.2215	118.193	28.4024	53.5085
	15	55.0897	195.601	44.0493	88.0357
	15.083	55.8892	193.296	44.8488	90.3406
	15.167	58.6493	156.305	42.0887	56.4227
	15.25	55.8892	183.014	44.8488	76.9858
	15.333	57.2692	180.709	43.4688	79.2908
	15.417	56.6887	65.6007	45.6483	41.9643
	15.5	55.0897	194.832	44.0493	88.804
	15.583	58.6493	194.064	42.0887	89.5723
	15.667	54.5091	157.073	46.2289	55.6544
	15.75	60.0293	181.478	40.7087	78.5225
	15.833	54.5091	168.123	46.2289	68.2409
	15.917	55.8892	192.527	44.8488	91.109
	16	54.5091	144.486	46.2289	44.6046
	16.083	58.0687	182.246	44.2683	77.7541
	16.167	57.2692	260	43.4688	NaN
	16.25	62.2089	157.841	40.1282	54.8861
	16.333	61.4093	193.296	39.3287	90.3406
	16.417	62.7894	193.296	37.9486	90.3406
	16.5	65.5495	205.882	35.1885	101.391
	16.583	67.729	171.196	34.608	65.1676
	16.667	62.2089	204.346	40.1282	102.927
	16.75	62.2089	60.9908	40.1282	37.3544
	16.833	58.6493	191.759	42.0887	91.8773
	16.917	65.5495	158.609	35.1885	54.1178

## Sheet: Fig. 2b
	Group	Animal	Threshold (µA)
			Vehicle	Bradanicline
	BARNI	Coda-39	55	180
	BARNI	Coda-40	45	85
	BARNI	Coda-46	155	170
	BARNI	Coda-47	35	130
	BARNI	Coda-48	80	160
	Scramble	Coda-20	170	160
	Scramble	Coda-24	45	30
	Scramble	Coda-25	130	180
	Scramble	Coda-26	50	35
	Scramble	Coda-34	65	50

## Sheet: Fig. 2c
	Group	Animal	Threshold shift (%)
	BARNI	Coda-39	227.273
	BARNI	Coda-40	88.8889
	BARNI	Coda-46	9.67742
	BARNI	Coda-47	271.429
	BARNI	Coda-48	100
	Scramble	Coda-20	-5.88235
	Scramble	Coda-24	-33.3333
	Scramble	Coda-25	38.4615
	Scramble	Coda-26	-30
	Scramble	Coda-34	-23.0769

## Sheet: Fig. 2d
	Group	Animal	Seizure duration (sec)
			Vehicle	Bradanicline
	BARNI	Coda-39	45.25	21.9
	BARNI	Coda-40	20.75	24.25
	BARNI	Coda-46	23.3	22.05
	BARNI	Coda-47	17.55	28.75
	BARNI	Coda-48	20.8	30.75
	Scramble	Coda-20	19.5	24.55
	Scramble	Coda-24	18.65	21.2
	Scramble	Coda-25	26.3	28.35
	Scramble	Coda-26	17.65	17.1
	Scramble	Coda-34	20.55	20.45

## Sheet: Fig. 2e
	Group	Animal	Duration shift (%)
	BARNI	Coda-39	-49.8335
	BARNI	Coda-40	16.6265
	BARNI	Coda-46	-3.74449
	BARNI	Coda-47	38.2212
	BARNI	Coda-48	47.6309
	Scramble	Coda-20	19.4774
	Scramble	Coda-24	4.9505
	Scramble	Coda-25	0.176678
	Scramble	Coda-26	-6.04396
	Scramble	Coda-34	-0.486618

## Sheet: Fig. 3c
		Normalized seizure frequency
	Time (mins)	Scramble + Vehicle										Scramble + Br										BARNI + Vehicle											BARNI + Br
	-60	1	1	1	1	1	1	1	1	1		1	1	1	1	1	1	1	1	1		1	1	1	1	1	1	1	1	1	1		1	1	1	1	1	1	1	1	1	1
	-30	1.31677	0.835821	0.715706	0.710191	1.03226	1.0566	0.44186	2	0.848101		1.06763	1.48026	0.899563	0.698052	0.870968	0.87931	2.34	0.428571	0.730769		0.944444	0.973568	0.951724	1.12329	0.64	1.57143	0.5	0.301887	1	1.42857		1.01754	1.42991	1.05263	1.03226	1.52941	0.933333	0.875	0.561905	1.30952	1.64286
	30	0.708075	0.457711	0.84493	0.563694	0.645161	0.924528	0.488372	0.625	0.772152		0.589372	0.217105	0.532751	0.311688	0.387097	0.206897	1.9	0.214286	0.057692		0.504274	0.550661	0.534483	0.69863	1.04	1.28571	4.5	1.01887	0.680851	1.80952		0.285088	0.154206	0.438596	0.419355	0.5	0.444444	0.142857	0.542857	0.071429	0.839286
	60	1.45342	0.945274	0.88668	0.977707	1.09677	1.35849	0.860465	2	1.31646		0.729469	1.09868	0.775109	0.711039	0.741935	1.03448	1.54	0.5	0.538462		0.952991	1.01322	0.72069	0.657534	1.2	1.64286	1.5	0.59434	1.3617	1.64286		0.280702	0.266355	0.508772	0.193548	0.147059	0.711111	0	0.561905	0.738095	1
	90	1.2795	0.840796	0.82505	0.742038	0.903226	1.35849	0.837209	0	1.05063		0.966184	1.51316	0.99345	0.87013	1.25806	1.39655	2.5	0.809524	0.894231		1.0812	0.977974	1.04138	0.958904	0.76	1.21429	3.5	0.59434	0.829787	1.35714		0.491228	0.682243	0.775439	0.032258	0.147059	0.866667	0	0.438095	1.76191	1.10714
	120	1.45963	1.04478	0.801193	0.894904	1.29032	1.43396	1.30233	2	1.46835		1.2029	1.66447	0.853712	0.853896	1.03226	1.51724	3.04	1.5	1.01923		1.14103	1.22907	0.862069	0.767123	0.72	1.92857	6	0.990566	1.06383	1.59524		0.609649	0.514019	0.722807	0.258065	0.264706	0.644444	0	0.038095	2.76191	0.946429
	150	1.2795	0.985075	0.840954	0.94586	1.25806	1.35849	1.04651	1.625	1.12658		1.1256	1.51316	0.844978	1.05844	1.09677	1.01724	3.26	0.857143	1.13461		0.91453	1.20264	0.92069	0.643836	0.76	1.28571	3	0.415094	0.787234	1.59524		0.649123	0.771028	0.936842	0	0.382353	0.866667	0.053571	0.047619	2.57143	1.01786
	180	1.23602	0.776119	0.892644	0.996815	0.870968	1.56604	0.860465	1.125	1.25317		0.89372	1.11842	0.921397	0.844156	1.09677	1.2931	2.08	1.14286	0.923077		0.952991	1.04846	1.13448	0.90411	0.9	1.85714	3	0.849057	0.531915	1.33333		0.723684	0.845794	0.810526	0.322581	0.058824	0.6	0.071429	0.361905	1.28571	0.928571
	210	1.49689	0.905473	0.771372	0.866242	1.16129	1.33962	1.05814	2.875	1.3038		1	1.57237	0.888646	0.753247	1.58065	0.948276	3	1.04762	0.548077		0.935897	1.163	0.672414	0.753425	0.82	1.78571	2	0.462264	1.06383	0.97619		0.618421	0.742991	0.691228	0.16129	0.029412	0.644444	0.25	0.352381	1.38095	0.75
	240	1.36646	0.950249	0.89662	0.840764	1.29032	0.924528	1.16279	0.25	1.06329		0.951691	1.27632	0.951965	1.04221	1	0.931034	4.06	1.04762	1.05769		1.01709	1.14978	1.04483	0.671233	0.66	1.78571	2	0.792453	1.21277	1.35714		0.421053	0.616822	0.670175	0.483871	0.5	0.511111	0.375	0.438095	1.45238	0.839286
	270	1.37888	0.965174	0.791252	0.89172	0.870968	1.67925	1.16279	0.25	1.21519		0.951691	1.15132	0.938865	0.87013	1.22581	1.06897	2.74	1.07143	1		1.1282	0.85022	0.975862	0.547945	1.02	1.57143	4.5	0.622642	1.14894	1.45238		0.513158	0.649533	0.666667	0.935484	0.705882	0.488889	0.535714	0.409524	1.59524	0.660714
	300	1.21118	1.1592	0.852883	0.847134	0.83871	1.45283	0.813953	2.125	1.05063		0.835749	1.15132	0.707424	0.853896	1.90323	0.896552	3.74	1	0.951923		0.991453	1.14097	0.955172	0.712329	0.72	1.5	0	0.622642	1.06383	2		0.368421	0.799065	0.536842	1.19355	1.05882	0.511111	0.946429	1.39048	1.07143	0.589286

## Sheet: Fig. 3d
	Scramble + Veh			Scramble + Br			BARNI + Veh			BARNI + Br
	time (min)	seizure duration (s)		time (min)	seizure duration (s)		time (min)	seizure duration (s)		time (min)	seizure duration (s)
	-59.9997	3.237		-59.9666	18.764		-59.9167	3.856		-59.7833	3.184
	-59.7837	5.731		-59.2166	14.336		-59.8333	5.055		-59.5833	3.271
	-58.6497	4.07		-58.95	3.158		-59.05	3.849		-59.5	3.347
	-56.1497	16.297		-58.8	3.985		-58.9833	4.801		-59.3667	3.574
	-54.9337	3.319		-58.6833	31.833		-58.7833	14.133		-59.25	3.97
	-53.8337	3.643		-58.0166	5.841		-58.5167	5.644		-59.0333	3.399
	-53.5997	3.761		-56.7166	5.818		-57.3	35.794		-58.85	3.415
	-49.9997	4.827		-56.6	17.047		-56.5833	11.236		-58.6333	3.353
	-49.6667	4.655		-56.3	9.039		-54.8	4.445		-58.25	9.74
	-47.7837	15.502		-56.05	35.915		-54.7	6.425		-58.0667	4.708
	-46.5667	29.59		-55.4	4.025		-54.5667	27.305		-57.6667	3.234
	-45.9997	4.744		-55.3	7.186		-54.1	9.53		-57.3167	7.208
	-45.0667	19.676		-55.15	3.196		-53.65	6.986		-56.5833	56.736
	-42.7497	28.108		-54.7333	3.275		-53.15	3.475		-54.9	5.427
	-42.2667	17.464		-54.6	8.344		-52.4167	7.231		-54.5	12.328
	-41.8667	10.693		-54.0833	34.352		-52.2833	21.076		-54.2667	10.956
	-41.4337	3.12		-53.2333	4.063		-51.9	4.583		-53.9833	16.728
	-41.1997	3.848		-53.0166	8.365		-50.85	9.411		-53.1333	4.029
	-40.9997	5.947		-52.65	6.6		-49.2833	6.333		-52.6833	14.888
	-40.7337	8.026		-52.4666	6.361		-49.15	30.858		-52.3833	23.821
	-40.5667	28.742		-51.7666	4.46		-48.5667	4.845		-51.9667	7.727
	-39.9997	11.905		-51.5833	6.242		-47.9333	3.414		-51.7833	5.051
	-39.7497	5.873		-51.4	23.624		-47.5167	11.473		-50.25	8.591
	-39.6337	3.344		-50.9666	10.811		-45.3	5.607		-50.0833	65.767
	-39.4497	14.372		-50.5833	3.823		-45.1833	30.594		-47.05	5.995
	-38.7667	9.82		-50.05	27.488		-42.5	21.202		-46.6	30.273
	-38.4497	5.107		-49.5666	6.743		-40.5333	12.543		-46.0833	33.51
	-38.3337	6.894		-49.3	13.185		-39.1667	16.751		-45.3333	8.487
	-38.1167	5.527		-48.7833	23.774		-34.15	8.795		-45.1667	3.622
	-37.5837	3.46		-47.8333	3.142		-34	5.603		-44.05	3.591
	-37.2997	25.444		-47.5666	13.953		-33.8833	22.753		-43.85	10.734
	-36.5997	3.396		-47.3166	11.136		-30.4667	4.107		-43.0667	27.625
	-36.5167	11.06		-47.1166	5.21		-30.3667	3.789		-42.5833	27.026
	-35.6837	3.479		-46.6833	4.071		-30.2833	15.539		-42.1	3.708
	-35.4837	4.141		-46.6	45.118		-28.25	3.542		-39.55	14.798
	-35.2837	40.246		-45.0833	10.072		-28.1333	35.756		-39.2167	9.15
	-34.3337	3.017		-44.75	37.639		-27.4167	4.862		-38.8833	26.71
	-34.0337	4.369		-43.3833	10.723		-19.9	9.998		-37.4167	15.589
	-33.7337	4.874		-43.15	3.591		-19.4167	3.242		-35.5167	18.797
	-33.5667	12.291		-42.9666	5.025		-19	4.28		-34.8333	4.889
	-33.0837	28.965		-42.75	36.28		-17.7	8.563		-34.4667	21.632
	-32.3667	5.158		-40.3	50.842		-10.85	13.974		-32.5667	35.963
	-32.1497	3.071		-38.85	3.54		-10.5333	32.434		-31.8333	4.428
	-31.3497	17.677		-38.6833	7.822		-9.7	4.033		-29.95	61.386
	-30.9997	10.118		-38.4666	19.772		-9.61667	4.306		-27.6	13.959
	-30.5997	18.78		-37.5166	36.533		-8.86667	3.855		-26.9667	9.793
	-30.2667	3.599		-35.8333	31.99		-8.45	15.751		-26.6833	5.917
	-30.1167	28.294		-35.2833	10.912		-7.65	4.839		-25.8333	4.554
	-28.0337	5.3		-35.0833	6.527		-6.43333	3.167		-25.5167	12.276
	-27.9337	3.913		-34.0166	5.639		-6	11.396		-23.8333	43.282
	-27.7337	3.634		-33.8666	17.274		-5.78333	18.416		-21.75	3.437
	-27.6167	33.265		-33.55	5.118		-5.31667	7.484		-21.55	34.927
	-26.5667	13.441		-33.3333	6.878		-3.93333	34.494		-19.4333	3.71
	-26.2497	23.851		-33.2	16.923		-3.33333	3.364		-19.2	28.483
	-25.8167	18.751		-32.8	9.09		1.4	3.954		-18.7	21.479
	-25.4337	19.141		-32.6333	20.043		1.55	3.919		-17.8333	6.546
	-24.6837	4.705		-32.15	3.978		5.41667	6.643		-17.3667	8.142
	-24.5497	10.707		-31.3333	15.454		5.9	4.428		-15.3833	3.514
	-24.1837	3.799		-30.9833	7.685		10.5833	3.53		-14.9	5.307
	-24.0997	19.21		-30.3333	8.2		10.9333	4.318		-14.7333	4.928
	-23.7667	29.824		-30.1833	7.938		11.35	7.404		-14.6333	3.051
	-22.6667	8.714		-30	10.128		13.35	3.532		-14.5333	24.311
	-22.4837	9.691		-29.7333	10.448		14.4667	4.089		-13.0833	4.662
	-22.2167	3.895		-29.1833	21.197		14.6	6.019		-12.4833	7.156
	-22.1167	4.517		-28.7666	21.679		15.0833	4.589		-12.35	20.089
	-21.9997	3.477		-28.05	4.468		15.2	6.305		-11.5167	4.841
	-21.8837	9.531		-27.95	23.815		15.4167	4.336		-11.4167	5.6
	-21.5167	21.416		-27.45	31.117		15.6167	5.612		-11.3	3.094
	-20.6997	4.947		-26.8166	3.552		15.9333	3.289		-11.2333	13.706
	-20.5997	27.963		-26.3833	3.423		16.5167	5.01		-9.76667	3.19
	-19.8837	32.64		-26.3	21.993		16.9667	4.484		-7.63333	4.336
	-19.1997	26.064		-25.6833	6.88		17.2833	3.018		-7.53333	3.872
	-18.6837	4.065		-25.4666	5.346		17.6167	4.54		-7.38333	22.065
	-18.1997	6.326		-25.2166	8.957		17.8167	6.64		-7	3.012
	-17.5667	21.177		-24.9666	11.667		17.9667	3.464		-6.93333	15.793
	-17.1497	7.954		-24.6	3.044		18.2333	5.517		-6.5	7.265
	-16.9997	7.46		-24.5166	28.563		18.5667	3.186		5.91667	5.114
	-16.8667	13.873		-24.0166	3.831		18.7	3.92		7.15	3.523
	-16.4167	30.12		-23.9	6.928		18.9167	10.698		8	5.914
	-14.5997	20.65		-23.7666	38.397		19.2833	4.621		8.45	7.414
	-14.0837	7.848		-22.6166	3.831		19.45	3.902		9.85	45.674
	-12.8667	5.853		-22.4666	11.77		19.6667	10.562		10.6333	32.766
	-12.5167	28.97		-22.25	4.054		19.8667	5.937		11.1833	22.326
	-11.9497	33.059		-21.4	7.198		19.9833	17.599		11.5833	13.123
	-10.5997	17.275		-21.25	53.857		20.5833	4.579		11.8333	5.37
	-9.99967	19.801		-20.2166	7.26		20.9167	3.252		12	3.841
	-9.11667	3.47		-20.05	6.615		21.05	14.137		12.1	5.15
	-9.01667	35.87		-19.8833	4.228		21.3	18.822		13.0167	3.703
	-7.98367	5.632		-19.6833	3.096		21.65	8.187		13.9833	7.233
	-7.53367	13.197		-19.4833	17.119		21.8667	3.845		14.1167	4.571
	-6.13367	4.477		-18.9166	8.755		22.3	11.903		14.25	5.543
	-1.89967	30.255		-18.4333	63.164		22.5333	3.557		14.4167	10.15
	-0.24967	4.34		-16.2	5.206		23.2333	6.294		14.65	4.195
	0.900333	3.229		-15.9833	3.655		23.45	19.22		14.75	10.151
	1.06633	8.809		-9.10003	3.25		23.7833	13.7		15.1167	11.328
	1.63333	5.112		-6.23333	37.781		24.15	5.055		15.3667	4.7
	1.75033	4.718		-3.83333	4.344		24.55	10.312		16.0667	4.931
	1.83333	10.642		-3.63333	3.617		24.85	3.151		16.1667	4.709
	2.50033	4.391		-3.45003	5.613		24.9333	4.996		16.2667	3.651
	2.63333	4.922		-3.13333	13.58		25.2	4.586		17.2	25.96
	3.03333	30.557		-2.88333	37.255		25.2833	7.926		17.65	5.252
	6.26633	4.595		-1.00003	15.703		25.4833	3.193		17.8333	3.799
	6.58333	5.424		2.08337	16.305		25.8167	27.504		18.7333	15.884
	9.93333	5.786		6.31667	18.243		26.4167	8.974		19.1	3.61
	10.0663	11.379		9.18337	12.644		26.6	9.523		19.3667	5.727
	13.7503	11.846		12.3334	3.003		27.5167	5.956		19.4833	3.624
	13.9833	5.007		12.45	23.743		27.65	5.723		19.6	11.578
	14.4003	27.929		15.5167	17.537		27.75	17.522		20.2667	9.653
	16.4503	3.209		15.8167	12.184		28.3	3.414		20.4833	14.343
	17.5833	3.567		16.1667	13.298		28.5	7.212		20.8	5.347
	17.6663	4.91		20.2667	3.769		29.0833	5.478		21.75	29.313
	17.9163	9.727		22.9334	7.379		29.2333	5.587		22.4	3.419
	19.9333	3.539		24.7334	22.847		30.1	4.3		22.6167	3.63
	20.4003	4.865		29.1834	22.252		30.45	7.863		23.4167	46.38
	21.1663	6.701		32.0167	3.059		30.6	9.075		24.5333	5.67
	21.7663	3.654		35.0167	5.448		30.7667	10.048		31.5667	3.922
	21.9163	3.615		35.75	31.86		31	7.556		50.3	3.321
	22.0163	3.835		37.4334	3.093		31.4833	3.228		50.3833	9.355
	22.1663	3.07		37.5167	7.769		32.0333	3.777		50.9167	3.138
	22.5163	3.588		37.8334	8.049		32.1667	4.592		51.05	3.578
	22.5833	3.479		38.6167	29.007		32.5167	4.476		51.15	4.07
	22.7163	10.491		41.4334	11.77		35.9333	6.856		54.55	3.027
	23.0163	11.775		42.5334	20.197		36.0833	3.008		54.6833	3.763
	23.4333	7.507		44.0667	21.494		36.1333	3.311		59.8167	4.958
	23.5833	8.412		44.6167	8.074		36.2167	18.417		60.7	9.559
	24.0163	7.963		46.6	15.458		37.7	9.322		60.9333	3.623
	24.3003	11.056		46.8834	3.146		37.8833	4.448		61.6	3.27
	24.8663	8.628		47.1834	38.414		37.9667	6.028		61.7167	3.65
	25.0833	9.254		47.85	4.906		38.2833	12.385		62	3.688
	25.2503	6.23		48.1	6.211		38.5667	14.326		65.4833	3.096
	25.4163	11.416		49.7	4.079		39.65	12.863		73.5667	5.148
	26.0503	5.524		49.8167	6.183		39.8667	27.248		74.5	3.491
	26.2663	5.897		50.3167	3.535		41.2833	7.794		74.6167	3.049
	26.4833	8.674		51.0167	3.28		41.4333	14.193		74.6833	7.84
	26.9663	7.366		53.15	3.663		42.7833	24.417		77.8167	4.32
	27.2663	22.668		55.05	15.419		43.2167	5.212		79.2333	4.373
	27.9333	24.366		56.9334	5.994		43.5833	4.362		79.4	3.652
	28.7663	20.115		57.2334	3.091		45.0167	3.355		79.4833	6.831
	29.2333	4.947		57.6167	9.293		45.1	15.966		79.7833	4.831
	29.3663	10.486		57.9667	3.005		46.15	16.127		79.9	10.394
	29.7003	10.475		58.05	3.791		47.7	3.937		80.3333	6.959
	30.0333	3.645		58.1667	18.883		47.9167	9.431		80.4667	4.811
	30.1503	8.796		58.7167	5.839		48.1833	4.715		80.5667	7.726
	30.6503	9.969		58.8834	4.441		50.0167	20.832		80.75	3.882
	30.9003	7.704		59.25	4.019		50.6667	5.153		80.95	9.984
	31.1003	8.636		59.3667	13.654		51	10.943		81.1667	7.768
	32.0163	7.95		59.7334	4.367		51.2	5.057		81.7333	3.275
	32.2003	3.352		59.8667	7.77		51.8	3.566		81.8	3.397
	32.6663	23.901		60.7334	41.133		53.9333	3.347		82.7167	8.074
	33.4663	11.063		61.85	14.496		54.0333	41.506		82.9167	10.857
	33.7503	4.125		62.3	4.899		56.1667	24.993		83.5167	4.928
	33.9503	18.826		62.4667	12.477		56.6333	17.815		83.6333	5.542
	34.6163	5.352		62.7834	21.879		59.1167	23.229		83.8333	8.288
	34.7833	4.379		63.6167	3.121		59.8167	3.808		83.9833	10.576
	34.9333	14.99		63.85	4.392		63.2667	16.936		84.1833	18.422
	35.3333	6.773		64.1667	18.251		63.6167	5.511		84.5167	3.169
	35.7003	4.563		64.5167	12.576		63.8667	7.401		85.0667	4.734
	36.1663	3.83		65.5667	7.024		65.7667	25.977		85.1833	4.254
	36.3333	39.264		65.85	11.189		66.8833	9.943		85.3167	4.1
	37.2663	8.89		66.1834	10.519		67.7833	3.939		86.8167	9.986
	37.5503	38.648		66.4167	14.453		68.0167	3.478		87	5.02
	38.2163	5.164		67.4834	5.109		68.3	3.908		87.1	4.148
	38.6663	24.614		67.6	3.292		70.05	4.259		87.2	3.487
	39.2663	39.065		67.7334	19.632		70.5167	5.376		87.2833	3.66
	40.4503	6.039		68.1667	3.464		71.2833	6.025		87.7833	5.45
	40.5663	4.138		68.2667	4.476		71.85	4.976		87.9	3.247
	40.6503	15.328		69.5	30.773		72	3.495		88.1833	3.636
	41.0003	26.423		70.0834	3.566		73.8167	10.826		88.6167	4.59
	41.7833	8.749		70.1834	3.589		75.0667	4.971		88.7167	4.123
	41.9663	5.764		70.35	23.8		76.1833	4.282		117.2	24.181
	42.1503	28.132		70.9834	4.108		76.2833	16.271		118.683	6.746
	42.8003	4.869		71.1167	4.586		76.6833	3.26		142.983	6.778
	44.0003	3.16		71.25	3.1		78.25	3.659		152.383	5.386
	44.5503	47.91		71.8667	11.213		79.2167	4.293		152.6	4.079
	46.2163	4.051		72.1167	25.798		80.2167	25.814		153.067	17.727
	46.4163	5.303		72.7667	4.769		80.6833	3.239		153.533	6.069
	46.5503	5.083		73	7.525		80.75	3.668		153.967	3.946
	46.6663	12.158		73.7334	4.012		80.95	4.082		154.167	8.939
	47.0163	5.036		73.85	7.541		81.1	8.009		154.367	9.555
	47.1663	5.231		74.0167	24.792		81.2833	4.885		156.683	3.008
	47.3333	28.034		74.8	8.237		81.7167	3.346		156.85	5.062
	47.9833	19.377		76.9667	3.097		83.65	3.606		161.033	3.214
	48.3503	3.384		77.05	20.644		83.75	4.501		163.5	5.073
	48.5833	3.503		78.3667	3.055		83.8833	3.557		183.3	5.335
	48.8663	34.104		78.85	14.657		84.0333	10.083		183.467	3.384
	49.8003	5.268		83.1834	14.31		84.3167	6.265		184.15	4.776
	49.9003	5.805		83.7	15.577		84.45	5.125		184.25	7.511
	50.2503	16.67		85.45	16.665		84.6	12.502		208.967	4.079
	50.7663	7.83		85.9167	3.509		86.2167	27.015		217.35	3.525
	50.9503	18.374		86.05	5.417		87.7667	3.318		217.533	7.137
	51.2663	4.937		86.4	6.405		88.8333	5.904		218.833	3.515
	51.8003	29.607		87.1167	3.796		89.0167	5.735		222.733	3.654
	52.5003	30.776		87.8167	4.263		89.5333	5.397		223.817	13.37
	53.0333	16.159		88.3	19.869		92.1833	4.724		224.133	4.69
	53.3663	8.135		88.7334	7.432		93.6333	3.093		224.3	7.138
	53.5663	3.242		90.15	6.205		94.3833	3.949		224.533	3.698
	54.2333	4.817		92.4667	5.316		94.4667	3.327		224.85	3.232
	54.6333	4.672		92.6167	10.581		94.6333	3.602		225.05	3.195
	54.7833	17.363		92.9167	7.62		94.7167	21.804		225.2	9.945
	55.0833	3.205		93.1	33.701		95.15	3.641		225.383	3.251
	59.0833	3.208		94.2667	5.83		95.3167	3.202		225.7	4.012
	59.1503	3.648		94.4834	5.555		95.6667	3.451		225.8	4.308
	62.3003	19.607		94.6	5.405		95.9833	5.021		225.95	3.402
	62.6503	6.631		94.75	3.407		96.2667	6.074		226.733	4.084
	65.0163	3.38		94.85	40.185		98.6333	5.022		231.233	3.332
	67.8003	9.17		96.1834	4.344		98.7333	5.46		257.767	10.821
	70.2163	3.891		96.2834	6.681		98.8333	3.808		257.95	4.088
	71.2333	32.412		96.5	15.059		99.0333	13.352		261.167	6.402
	71.8833	6.03		96.8334	27.216		99.4167	5.792		265.933	4.902
	74.7503	3.174		97.3167	14.191		99.7167	5.937		267.95	3.439
	75.7503	6.843		97.5667	12.339		99.9	4.023		268.117	3.947
	76.2163	6.9		98.3	29.301		100.133	12.76		268.217	7.263
	76.4163	6.242		99.6	5.011		100.417	8.13		269.733	5.801
	76.5503	7.752		99.7834	21.65		100.667	5.867		269.85	14.847
	76.7333	13.407		100.317	7.623		100.967	5.772		272.417	6.621
	77.1163	17.557		100.5	3.05		101.55	4.39		272.55	3.104
	77.5163	5.629		100.633	4.769		101.95	3.199		275.7	3.981
	77.6333	9.035		100.883	23.324		102.267	3.332		275.783	10.115
	77.9003	6.412		101.567	3.381		102.833	20.532		276.767	4.346
	78.0333	6.973		101.75	4.1		103.867	6.293		276.85	6.712
	78.4333	9.607		102.3	10.356		104.217	7.016		277.05	4.329
	78.6663	9.355		102.617	3.775		104.733	4.349		277.183	4.33
	78.9333	14.539		102.733	11.362		105.05	6.953		277.333	5.087
	79.3503	4.223		103.167	6.925		105.55	4.946		277.667	8.636
	79.4503	10.352		103.717	3.701		105.783	4.003		278.2	7.428
	80.2503	3.776		104.383	23.922		105.867	3.574		278.35	3.022
	80.5333	7.978		104.8	12.298		106.933	3.133		278.483	3.498
	80.6663	11.072		105.133	8.476		107.067	4.412		279.917	3.156
	80.9163	38.034		105.517	7.74		108.85	18.818		280.117	6.11
	81.5663	13.028		105.95	9.834		109.3	14.203		280.933	5.943
	82.2503	4.161		106.133	29.354		109.55	4.665		281.333	11.759
	82.3503	6.62		106.85	3.102		109.7	14.356		281.65	3.12
	82.5003	3.03		106.917	3.353		109.95	11.84		281.733	6.476
	82.6163	5.536		107.133	5.918		112.867	34.938		281.85	3.685
	82.7503	9.32		107.3	5.498		113.467	3.012		281.933	8.359
	83.1833	16.078		107.683	8.735		113.533	4.031		282.2	7.171
	83.5163	15.242		108.567	28.48		113.75	4.252		282.417	23.319
	84.0833	7.653		109.067	5.418		114.033	9.002		282.967	3.002
	84.3333	6.244		109.217	8.762		114.717	3.477		283.033	22.616
	84.5163	14.043		110.083	46.368		115.05	3.459		283.45	10.469
	85.0333	3.619		110.967	5.176		115.183	13.715		284.133	4.954
	85.1333	10.896		111.217	7.67		115.433	5.626		284.683	3.067
	85.6003	19.209		111.367	3.645		116.7	32.652		284.833	7.846
	85.9663	5.442		111.617	18.96		118.483	7.137		285.117	3.64
	86.0833	6.096		112.167	3.059		119.5	19.1		285.183	5.778
	86.3663	13.573		112.25	17.351		121.35	15.058		285.617	4.886
	86.8003	12.078		112.75	24.315		121.617	29.259		286.1	4.171
	87.0833	34.587		113.167	6.672		122.3	9.215		286.25	3.044
	88.6003	9.252		113.367	9.666		123.833	21.487		286.367	5.81
	88.8003	3.164		113.7	3.183		124.3	5.862		286.517	4.741
	88.8663	12.608		113.883	9.022		124.4	12.397		286.9	4.427
	89.1503	23.442		114.183	4.659		124.667	8.012		287.117	4.828
	89.5663	4.15		114.3	7.715		126.533	3.918		287.5	5.289
	89.7503	3.989		114.617	17.19		126.617	35.907		287.817	5.222
	89.8833	19.255		115.3	5.998		128.867	14.971		288.2	5.577
	90.7333	4.399		115.483	3.269		129.167	6.429		288.5	4.741
	91.4003	40.457		115.65	3.909		129.467	3.604		288.733	3.065
	92.9333	7.858		115.8	15.866		130.05	4.49		289.083	15.353
	93.0663	3.462		116.067	4.612		132.1	9.477		289.367	3.512
	93.1833	4.635		116.183	23.826		132.317	9.15		289.867	6.166
	93.3663	12.053		116.633	4.057		132.533	10.786		290.733	3.073
	93.6503	35.074		116.783	22.509		132.717	7.292		290.817	3.181
	94.3503	13.599		117.167	3.666		135.117	3.367		290.9	4.507
	94.8333	3.013		117.9	5.088		135.2	10.722		291.017	43.073
	94.9833	30.246		118	4.608		137.05	3.151		292.117	5.424
	95.9663	3.239		118.267	26.325		137.617	4.225		292.233	7.648
	96.1163	3.771		119.4	20.332		140.15	8.491		292.55	3.83
	96.2333	9.358		119.867	28.229		140.35	4.627		293	29.823
	96.5003	38.361		120.35	23.311		140.45	3.194		293.517	6.408
	97.1503	3.874		122.067	5.799		142.25	43.983		294.617	24.454
	99.3503	36.451		122.183	4.978		143	12.848		295.1	14.537
	100.016	5.446		122.367	10.218		146.483	4.325		296.433	41.654
	100.2	9.414		122.6	3.95		146.9	3.218		297.167	3.342
	100.766	11.427		123.017	4.192		147.333	4.071		297.3	3.149
	101.033	29.615		123.15	3.885		147.633	4.081		298.617	42.703
	101.75	5.147		123.267	28.007		149.217	3.131
	102.016	25.936		124	9.029		150.617	5.33
	102.65	32.332		124.167	7.523		152.983	5.82
	103.55	6.275		124.45	19.671		153.167	4.445
	103.733	11.575		125.033	3.676		153.267	3.391
	104.183	5.556		125.15	25.279		154.067	5.629
	104.483	43.69		125.617	33.265		155.95	15.116
	106.35	35.893		126.783	3.407		156.35	22.455
	107.416	5.954		126.983	7.155		157.7	10.107
	107.566	10.57		127.217	21.689		159.167	3.991
	107.766	7.832		127.65	26.393		159.25	25.455
	108.166	17.172		129.383	46.208		159.7	23.613
	108.6	20.797		130.617	5.021		160.3	10.973
	110.116	6.757		131.033	7.711		160.683	3.831
	110.716	47.68		131.317	6.056		160.767	4.804
	112.083	5.696		131.917	35.979		160.867	3.745
	112.35	5.052		132.617	3.705		161.317	4.103
	112.483	25.836		132.783	6.296		161.75	4.952
	113.05	25.52		133.15	10.273		161.933	4.714
	113.616	18.694		133.35	6.345		162.367	4.147
	114.3	15.594		133.6	24.128		162.617	14.385
	114.783	34.23		134.317	6.093		163.383	5.072
	115.733	6.94		134.6	6.302		163.683	72.878
	116.183	22.973		135.033	12.972		165.3	3.187
	116.6	7.732		135.35	22.756		165.6	29.448
	116.8	3.072		135.85	6.105		166.117	20.123
	117	35.601		136.233	10.733		166.467	39.294
	117.65	9.263		136.583	3.032		168	6.403
	117.833	3.36		136.667	4.972		168.117	52.462
	118.066	4.665		137.833	3.193		169.967	4.582
	118.166	7.41		137.967	5.795		170.067	48.404
	118.9	5.749		138.15	12.786		171.283	4.353
	119.066	6.464		138.4	8.309		171.7	18.097
	119.216	14.201		138.567	16.229		172.117	3.551
	123.1	16.59		139.033	3.238		172.283	8.643
	124.7	3.037		139.167	16.244		172.583	9.243
	128.616	5.485		139.6	32.518		174.117	11.647
	128.716	15.199		140.4	3.573		174.35	49.312
	128.983	4.397		140.5	20.662		175.283	3.674
	130.366	34.87		141.467	5.872		176.55	33.057
	131.366	12.041		141.567	3.267		177.117	5.924
	131.583	4.789		141.667	26.621		177.3	8.191
	131.733	4.586		142.733	16.835		179.683	6.811
	131.933	27.853		143.05	38.52		179.833	25.684
	132.616	3.067		143.95	7.037		180.333	5.471
	132.916	8.194		144.083	5.619		181.717	3.881
	133.183	4.1		145.067	11.031		181.8	15.664
	133.316	8.233		146.05	4.269		182.083	6.29
	133.916	5.333		146.15	32.427		186.65	15.177
	134.05	3.429		151.783	16.252		187.167	4.891
	134.15	7.049		157.483	3.261		187.867	4.461
	134.366	4.187		158.767	3.472		188.183	3.08
	134.466	8.766		159.567	14.791		189.1	3.32
	134.666	36.529		159.85	5.095		191.283	7.574
	135.3	12.462		159.95	3.633		191.933	3.897
	135.55	3.757		162.65	5.141		192.483	4.512
	135.683	3.059		162.783	7.882		193.067	6.893
	135.75	6.575		163.15	9.146		193.233	3.211
	135.983	3.957		163.333	3.898		193.3	14.346
	136.333	44.783		163.817	6.458		193.55	7.986
	137.383	6.803		163.95	6.374		193.717	4.053
	137.616	9.259		164.183	6.464		194.75	16.88
	137.8	17.224		164.35	24.533		195.067	3.141
	138.283	11.454		165.25	4.212		195.15	3.723
	138.583	9.307		165.333	14.887		195.233	19.063
	138.833	18.864		165.683	15.933		197.033	40.115
	139.383	12.173		166.017	20.5		199.817	4.443
	139.633	20.213		166.783	3.681		199.933	6.824
	140.05	6.064		166.867	5.895		200.067	4.128
	140.283	25.038		166.983	3.757		200.467	4.04
	141.333	3.002		167.35	8.802		201.083	4.333
	141.416	10.376		167.667	3.016		208.417	5.337
	141.716	11.752		167.783	11.215		213.9	3.972
	142.016	13.52		168.033	31.554		216.617	3.673
	142.666	7.474		169.55	3.891		216.717	6.548
	143.266	5.692		169.683	20.565		216.95	4.367
	143.466	11.259		170.15	3.323		217.183	7.369
	143.683	35.985		170.45	21.929		217.933	3.894
	144.6	24.186		170.833	5.918		219.7	6.975
	145.15	27.158		171.233	7.052		219.917	4.201
	146.016	4.159		171.7	20.705		220.117	24.71
	146.25	9.27		172.317	3.922		220.55	3.822
	146.516	25.692		172.7	8.663		220.667	4.294
	146.983	4.719		172.867	13.742		220.833	4.559
	147.133	3.109		173.117	10.394		220.917	10.83
	147.216	3.453		173.367	5.805		222	3.405
	147.533	5.362		173.6	42.438		222.067	4.147
	147.65	5.498		175.4	3.156		222.183	11.95
	148.75	7.133		175.533	4.371		222.5	6.826
	149.583	7.635		175.667	4.188		222.65	3.792
	149.833	21.106		175.9	40.798		222.783	17.897
	150.4	21.456		176.867	4.299		223.1	54.671
	151	21.322		177.017	3.233		224.2	3.196
	151.933	12.746		177.083	3.064		224.3	5.9
	152.583	5.093		177.2	8.394		224.433	3.712
	152.75	20.685		177.35	9.08		224.517	38.201
	153.366	5.114		177.583	6.817		225.183	19.492
	153.483	18.958		177.833	34.087		225.55	3.899
	153.916	11.911		178.617	4.349		225.8	3.999
	154.283	27.913		178.967	3.618		226.033	6.976
	154.766	4.636		179.133	3.015		228.467	3.246
	154.866	3.889		179.317	16.234		229.117	4.449
	155.95	5.144		179.617	11.47		229.267	5.251
	156.183	5.607		179.867	9.107		229.6	12.242
	156.283	21.839		180.117	18.862		229.983	34.388
	156.733	41.592		181.55	3.359		230.717	7.884
	157.65	9.63		182.95	26.381		230.867	4.438
	157.833	8.508		183.417	19.671		230.967	44.581
	158.4	5.915		183.817	6.44		231.8	4.207
	158.5	10.697		184.183	5.607		232.35	6.89
	158.7	37.824		184.317	9.565		232.55	5.668
	159.666	29.182		184.583	14.924		232.667	4.34
	161.483	5.932		185.267	24.091		232.867	5.418
	161.7	4.615		185.7	3.813		233.133	3.748
	161.8	5.333		185.783	22.931		233.2	7.216
	162.95	24.562		186.367	5.905		233.383	8.446
	163.4	28.172		186.483	3.024		233.55	10.805
	164	4.526		186.55	3.121		233.767	14.952
	164.65	5.001		186.8	9.448		234.083	4.552
	164.783	3.977		187.083	12.948		234.267	9.397
	164.966	4.995		187.8	28.427		234.467	9.558
	165.183	5.253		188.333	21.474		234.667	4.425
	165.283	20.46		188.85	4.426		234.8	3.276
	165.816	3.467		188.95	7.803		234.983	5.748
	166.833	45.789		189.65	10.771		235.217	8.516
	168.85	7.005		189.883	36.864		235.433	6.643
	169.216	6.348		190.6	24.298		235.617	4.369
	169.35	23.874		192.15	3.649		235.85	34.34
	169.916	3.5		192.267	50.94		236.433	4.328
	170.05	10.101		193.133	4.784		236.55	3.316
	170.266	14.992		194.833	19.81		236.633	6.438
	170.8	21.424		195.283	4.867		236.75	4.095
	171.183	25.377		195.433	4.22		236.883	4.449
	171.683	7.646		195.567	18.5		237.017	6.744
	171.85	7.147		196.05	4.033		237.15	5.476
	172.1	6.976		196.45	7.279		237.25	5.01
	172.316	4.134		196.6	14.355		237.367	33.725
	172.45	19.999		197.017	19.537		238.267	3.205
	172.883	11.816		197.4	21.005		238.35	5.902
	173.1	8.659		197.967	5.233		242.3	4.424
	174.116	5.549		198.467	4.494		244.933	10.638
	174.266	4.712		198.6	15.564		245.267	7.589
	174.366	17.11		198.967	7.888		245.717	13.351
	174.733	32.958		199.3	36.223		246.983	3.878
	175.333	4.905		199.934	14.749		248.467	3.105
	175.533	14.802		201.234	3.882		252.5	3.604
	176.366	5.507		201.367	7.634		254.133	3.001
	176.533	15.993		201.767	8.902		256.383	6.274
	176.883	9.664		204.934	26.484		257.067	3.29
	177.133	9.782		210.3	4.708		257.317	8.418
	177.383	4.191		211.384	4.795		259.217	18.966
	177.483	4.679		211.534	4.423		259.6	5.998
	177.85	18.105		212.067	9.962		259.717	6.472
	178.7	8.973		212.434	5.813		262.85	3.288
	178.883	6.761		213.067	7.727		263	3.523
	179.133	27.42		214.367	3.034		263.817	4.176
	179.633	27.042		216.284	28.38		265.05	7.933
	180.616	5.117		217.65	3.874		265.2	14.354
	180.716	7.843		217.984	18.227		265.75	8.78
	181.05	9.035		218.567	3.155		268.7	3.227
	181.216	27.635		218.817	19.021		268.767	32.398
	181.85	12.243		219.2	3.692		271.933	4.08
	182.466	14.114		219.634	20.28		272.083	4.06
	182.9	24.756		220.017	5.461		275.25	6.771
	183.7	13.324		220.367	15.029		276.45	5.388
	184.233	3.951		221.184	16.299		277.117	4.451
	184.533	29.737		221.467	12.677		280.45	3.334
	185.05	8.035		221.917	7.669		280.533	4.591
	185.2	4.041		222.067	14.691		280.8	6.566
	185.966	4.914		222.467	4.497		281.85	4.127
	186.066	5.436		222.55	9.942		282.533	6.395
	186.25	3.381		222.767	40.116		282.683	3.391
	186.616	27.057		224.2	15.529		283.517	6.865
	187.133	25.753		225.317	7.712		283.767	3.011
	187.7	4.622		225.517	5.267		283.867	3.437
	187.8	40.183		225.75	16.463		283.95	4.308
	190.066	3.282		226.084	22.207		284.117	5.598
	190.566	6.173		226.6	8.378		284.233	6.703
	190.75	60.461		226.767	6.382		284.367	3.822
	192.266	21.05		226.934	6.009		284.467	3.566
	192.933	6.068		227.217	10.368		284.633	8.579
	193.166	13.005		227.484	18.719		284.8	7.805
	193.466	46.227		228.2	12.653		284.95	3.084
	194.25	6.517		228.434	4.626		285.45	3.887
	194.383	10.215		228.6	5.929		285.517	4.605
	195.3	9.327		228.734	19.606		285.9	4.546
	195.65	6.766		229.317	6.353		285.983	11.359
	195.866	24.958		229.567	4.51		286.3	14.515
	196.35	6.402		229.867	3.34		286.7	9.489
	196.616	10.972		229.934	18.333		287.283	5.089
	196.866	21.395		230.717	6.278		287.583	3.959
	197.366	12.668		230.9	4.6		287.717	3.613
	198.766	4.012		231.05	4.343		287.8	3.924
	198.866	4.997		231.184	23.879		288.033	4.695
	199.4	9.085		231.684	5.442		288.4	4.114
	199.566	4.502		231.834	6.841		288.517	5.902
	200.066	20.829		232	4.964		288.633	3.103
	200.583	11.022		232.184	3.361		288.7	4.222
	200.816	3.727		233.384	3.481		288.833	3.645
	201	4.176		233.484	40.677		288.95	5.274
	201.133	4.753		234.184	20.471		289.05	3.625
	201.333	22.014		235.634	3.787		289.133	19.183
	201.75	26.559		235.834	25.36		289.467	7.236
	202.516	10.752		236.517	6.516		289.6	9.549
	202.916	15.924		236.834	13.976		289.867	4.58
	203.5	15.394		237.167	39.417		291.333	4.895
	204.066	5.202		237.85	14.632		292.317	5.472
	204.216	37.208		238.734	12.308		292.783	4.598
	204.933	9.565		238.95	9.191		292.983	3.251
	214.783	3.04		239.217	44.195		295.133	4.048
	216.2	28.469		241.034	3.738		298.683	3.067
	220.883	4.349		244.65	3.486		299.25	6.143
	221.866	6.702		248.2	18.379		299.55	10.087
	222.016	11.731		251.067	5.31
	224.35	8.61		251.267	4.88
	225.65	14.197		252.567	5.184
	226	7.421		253.1	3.659
	226.433	13.406		254.634	4.721
	226.7	5.818		255.6	3.513
	227.316	7.933		255.917	4.168
	227.566	8.455		256.167	12.331
	227.766	3.619		256.4	6.945
	228.1	6.837		256.9	3.004
	228.466	17.093		257.05	3.29
	228.883	22.247		257.15	4.577
	229.65	5.434		258.15	15.402
	229.85	9.876		258.5	10.251
	230.166	4.2		259.35	4.197
	230.266	3.143		259.467	9.411
	230.35	9.203		259.634	7.538
	230.566	27.383		259.834	20.663
	231.533	5.057		260.45	20.728
	231.65	3.395		260.884	3.881
	231.933	3.392		260.967	8.232
	232.05	9.971		261.117	8.396
	232.366	3.505		261.6	51.637
	232.6	11.096		262.95	12.872
	232.8	28.482		263.367	13.269
	233.45	8.929		263.85	4.054
	233.616	12.613		263.967	13.256
	233.85	14.748		265.1	10.39
	235.216	17.127		265.3	9.408
	235.533	28.58		267.1	11.501
	236.033	33.398		267.35	10.718
	237	10.689		268.834	5.275
	237.633	46.285		271.45	3.959
	238.85	4.795		272.584	15.205
	239.133	8.722		274.434	3.282
	239.3	9.039		274.8	3.911
	239.6	21.596		275.334	8.051
	240.1	15.134		275.75	4.534
	240.383	3.866		277.1	6.575
	240.833	23.14		277.817	3.403
	241.416	11.543		277.884	7.055
	241.65	34.656		278.034	21.353
	242.933	3.236		278.517	22.898
	243.066	8.396		279.167	9.626
	243.266	7.034		279.4	7.448
	243.583	9.747		279.7	15.119
	244.033	48.514		280.034	44.852
	244.883	6.171		280.867	4.381
	245.116	5.361		281	4.94
	246.633	3.996		281.117	5.126
	246.733	18.259		281.217	3.686
	247.783	6.375		281.317	3.175
	247.983	25.745		281.4	3.007
	248.5	6.526		281.55	4.534
	248.9	7.209		281.767	10.649
	249.033	15.084		282.2	24.196
	249.366	4.354		282.65	26.893
	249.6	14.192		283.317	5.151
	250.083	22.724		284.167	20.688
	250.683	23.257		284.534	3.107
	251.3	4.561		284.684	3.16
	251.433	28.534		284.784	13.265
	252.4	3.297		285.05	28.891
	253.4	18.066		285.55	6.123
	253.766	21.515		286.25	7.731
	254.316	4.992		286.467	39.957
	254.433	14.176		287.9	3.739
	254.916	18.16		287.984	4.81
	255.366	9.549		288.1	4.846
	256.016	30.815		288.234	11.712
	256.566	8.885		288.467	8.789
	256.75	8.799		288.667	21.356
	257.233	4.543		290.784	30.618
	257.616	5.685		291.934	3.112
	257.733	14.704		292.717	16.44
	258.05	15.174		293.034	26.955
	258.533	17.061		293.6	5.537
	258.866	8.825		294.767	8.14
	260.25	5.365		294.967	3.464
	260.35	7.054		295.184	23.479
	260.5	4.304		295.717	6.2
	260.683	39.758		296.017	15.145
	261.616	5.056		296.55	11.692
	261.966	3.581		296.95	38.013
	262.05	16.67		298	3.202
	262.35	8.96		298.384	32.458
	265.933	18.661		298.95	4.645
	266.266	12.873		299.517	22.796
	266.966	13.443		299.95	10.706
	267.3	34.421
	267.933	10.133
	268.433	4.332
	268.566	17.505
	269	29.327
	270	3.635
	271.833	3.204
	271.916	7.785
	275.9	21.189
	277.633	5.566
	277.75	3.099
	277.85	6.673
	277.966	8.335
	279.483	3.225
	281.766	4.111
	281.85	3.969
	282	3.033
	282.133	3.73
	282.283	7.771
	282.533	9.162
	282.833	6.029
	283.416	3.607
	287.883	3.767
	288.05	19.861
	289.366	3.745
	290.066	7.809
	290.316	10.463
	290.566	4.622
	290.8	16.659
	291.1	21.412
	291.516	4.461
	291.65	7.87
	291.933	3.748
	292.05	12.823
	292.366	6.419
	292.483	6.553
	292.75	6.565
	292.883	5.034
	293.05	5.341
	293.183	3.601
	293.333	8.501
	293.616	3.155
	293.7	17.307
	294.016	39.448
	294.7	4.465
	296.316	11.239
	296.583	32.41
	297.15	30.267
	298.216	7.482
	298.433	13.193
	299.183	9.565
	299.45	24.542
	299.9	8.157

## Sheet: Fig. 3e
		Normalized seizure duration
	time (mins)	Scramble + Vehicle										Scramble + Br										BARNI + Vehicle											BARNI + Br
	-60	1	1	1	1	1	1	1	1	1		1	1	1	1	1	1	1	1	1		1	1	1	1	1	1	1	1	1	1		1	1	1	1	1	1	1	1	1	1
	-30	1.15136	0.819957	0.961278	0.976677	1.21285	0.858103	0.803007	0.2075	0.923055		0.82387	1.0997	1.05569	0.951655	1.12959	1.07202	1.63028	0.684977	0.687421		0.943549	0.943833	0.831277	1.14544	1.38286	1.03847	0.958321	0.945097	1.43993	0.939011		1.08238	1.05633	0.873194	1.15194	0.991344	1.08854	1.05689	1.2822	0.758409	0.788474
	30	0.737816	0.847864	1.05042	0.748514	0.892786	0.62179	0.607038	0.190793	0.678419		0.587375	0.729473	0.720438	0.855046	1.13962	0.606994	0.904281	0.25075	0.708268		0.919239	0.649147	0.621397	0.689924	0.63312	0.978613	0.545115	0.68172	0.529454	0.503671		0.883892	1.30029	0.786225	1.6549	0.222947	1.24159	0.908541	0.677551	0.185874	1.02302
	60	1.10307	0.866878	1.18235	0.962516	1.22899	0.698098	0.99	0.245265	0.84057		0.671813	1.0039	0.967152	0.704116	1.40852	0.846173	1.27579	0.173325	0.7072		0.922727	1.08959	0.600968	0.991771	1.08286	0.820188	0.743107	0.940765	1.21087	0.762192		0.655193	1.62103	0.663928	0.92462	0.086229	1.35907	0	0.423607	0.22746	1.04444
	90	1.23304	0.882556	1.14141	0.987665	0.727615	0.85557	1.08292	0	0.91422		0.617528	1.04471	1.0626	0.80218	1.01977	1.07043	1.54939	0.821126	0.934097		1.03386	1.09018	1.05881	1.21916	1.02322	1.00423	0.683902	0.767358	1.26422	0.742051		0.747798	1.35397	0.687511	0.276467	0.105303	1.06051	0	0.38618	0.295744	0.807482
	120	1.2507	1.05926	1.14073	1.0896	1.14963	0.805815	1.18142	0.883069	0.825293		0.945996	1.14275	1.2889	0.893379	1.11018	1.12929	1.6411	0.847918	1.08892		1.10325	1.18799	1.04069	1.0239	1.54582	0.991403	1.02066	0.789217	1.57513	0.913077		1.26717	1.44544	0.801801	0.922927	0.090169	1.7939	0	0.868093	0.358194	1.00216
	150	1.30182	1.13237	1.24283	0.973242	1.13651	0.785687	1.24036	0.949062	0.874904		1.11905	1.15964	1.22779	0.97103	1.34783	1.05938	2.0075	0.940459	1.00144		1.07209	1.043	0.954288	1.03259	0.979103	1.18481	0.417367	0.972336	1.38032	0.797697		1.49256	1.78842	0.957605	0	0.189757	1.84713	0.089965	0.436709	0.336579	1.1044
	180	1.08268	0.866752	1.08672	0.976	1.10011	0.880902	0.859184	0.74852	0.892681		1.23255	1.06053	1.08982	0.946068	0.892458	1.04034	1.00482	1.07135	1.06482		1.05578	1.09288	1.06657	0.832875	1.19726	1.3075	0.917841	1.34653	0.837504	0.992251		1.83986	1.80766	1.3078	0.922219	0.195635	2.20239	0.120367	0.708073	0.339122	1.44472
	210	1.19344	0.964994	1.19192	1.04869	0.948811	1.0046	0.977301	0.673055	0.924789		1.02207	1.12486	1.05215	0.893404	1.13508	1.06024	1.53287	1.30566	0.830184		1.09236	1.09415	0.977754	1.15418	0.914082	0.889009	0.605385	0.923991	1.5724	0.85929		2.16764	2.46255	1.39331	0.318588	0.110362	2.36797	0.124901	0.478468	0.426456	1.62794
	240	1.18922	0.950341	1.05607	1.04803	0.834691	0.756056	1.05966	0.90262	0.901918		0.965576	1.12729	0.954266	0.914385	1.18081	0.937825	1.69216	1.19454	0.938611		0.998865	0.982951	0.896953	1.05005	1.23146	1.02463	0.836821	0.96402	1.2086	0.963986		2.7577	2.62168	1.42935	0.928028	0.280842	2.83251	0.130565	0.507593	0.753773	1.91293
	270	1.14143	0.953513	1.01851	1.00947	0.886948	0.851241	1.24279	0.208503	0.864939		1.07559	1.25132	0.939103	0.880851	1.11892	1.0925	1.46085	1.37804	0.778132		1.06713	1.11752	1.0132	0.981068	0.963153	0.966828	0.73834	0.804269	1.23598	0.990008		2.72591	2.02127	1.50294	0.929927	0.17567	3.03059	0.294946	0.930464	0.576298	2.08926
	300	1.04172	0.988745	1.05686	1.00115	1.0543	0.846055	0.987527	0.562327	0.870504		1.05063	1.12172	0.886162	0.954861	0.845279	1.00273	1.404	0.895645	0.980649		1.03257	1.04668	0.89575	0.89034	0.97625	0.994061	0	0.599543	0.927292	0.685288		2.58218	1.44765	1.37693	0.857802	0.3778	3.10986	0.339999	0.658164	1.0082	2.4713

[truncated: 29 more sheets: Fig. 4c, Fig. 4e, Fig. S2a, Fig. S2b, Fig. S2c, Fig. S2d, Fig. S2e, Fig. S2f, Fig. S3, Fig. S4a, Fig. S4b, Fig. S5a, Fig. S5b, Fig. S5c, Fig. S6a, Fig. S6b, Fig. S6c, Fig. S7a, Fig. S7b, Fig. S8e …]
